# Supplementary material for: TPGS Analog-Mediated Intracellular ROS-Amplifying Strategy Potentiates the In Vitro Anticancer Activity of a Dual-Thioketal-Linked Polymeric Drug Conjugate in A549 Lung Cancer Cells
Source: Pharmaceutics. 2026 Jul 20;18(7):886. doi: 10.3390/pharmaceutics18070886 (PMC13416317; doi:10.3390/pharmaceutics18070886)
Supplement: Supplementary file 1 [file pharmaceutics-18-00886-s001.zip]

Archive with 1 entries (1 files):
- pharmaceutics-4384034-supplementary.pdf
